# Supplementary material for: Every-other-day fasting inhibits pyroptosis while regulating bile acid metabolism and activating TGR5 signaling in spinal cord injury
Source: Front Mol Neurosci. 2024 Sep 12;17:1466125. doi: 10.3389/fnmol.2024.1466125 (PMC11424537; doi:10.3389/fnmol.2024.1466125)
Supplement: Supplementary file 1 [file Table_1.xlsx]

## Sheet: Sheet1
		NLRP3		TMEM119		GAPDH		NLRP3/GAPDH	TMEM119/GAPDH				NLRP3/GAPDH	TMEM119/GAPDH
Sham(1)		21164.2		10915.2		20023.9		1.05695	0.545108			Sham(1)	1.05695	0.545108
SCI(1)		22653		21330.1		26301.5		0.861283	0.810986			Sham(2)	0.737411	0.23626
SCI_EODF(1)		20536.5		6166.71		24343.6		0.84361	0.253319			Sham(3)	0.790476	0.289813	Sham
Sham(2)		18996.5		6086.32		25761.1		0.737411	0.23626			Sham(4)	0.825001	0.315407
SCI(2)		23748.4		21853.8		23481.4		1.01137	0.930684			Sham(5)	0.702063	0.360403
SCI_EODF(2)		17643.3		17643.4		26984.7		0.653827	0.653831			Sham(6)	0.963307	0.637182
Sham(3)		22216.1		8145.12		28104.7		0.790476	0.289813			SCI(1)	0.861283	0.810986
SCI(3)		25135.7		23220.2		23751.6		1.05827	0.977626			SCI(2)	1.01137	0.930684
SCI_EODF(3)		17851.3		16805.5		19331.6		0.923424	0.869326			SCI(3)	1.05827	0.977626
Sham(4)		17504.6		6692.2		21217.7		0.825001	0.315407			SCI(4)	0.75752	0.511758	SCI
SCI(4)		18633.8		12588.4		24598.4		0.75752	0.511758			SCI(5)	0.851455	0.846193
SCI_EODF(4)		12285.3		4801.88		25731.6		0.477442	0.186614			SCI(6)	1.12485	0.964961
Sham(5)		16615.1		8529.32		23666		0.702063	0.360403			SCI_EODF(1)	0.84361	0.253319
SCI(5)		23578.9		23433.2		27692.5		0.851455	0.846193			SCI_EODF(2)	0.653827	0.653831
SCI_EODF(5)		17899.7		16616.6		26400.1		0.678015	0.629414			SCI_EODF(3)	0.923424	0.869326
Sham(6)		19903.4		13165.1		20661.5		0.963307	0.637182			SCI_EODF(4)	0.477442	0.186614	SCI_EODF
SCI(6)		25232.2		21645.6		22431.6		1.12485	0.964961			SCI_EODF(5)	0.678015	0.629414
SCI_EODF(6)		22311.8		13603.4		26413		0.844725	0.515027			SCI_EODF(6)	0.844725	0.515027
