# Supplementary material for: Every-other-day fasting inhibits pyroptosis while regulating bile acid metabolism and activating TGR5 signaling in spinal cord injury
Source: Front Mol Neurosci. 2024 Sep 12;17:1466125. doi: 10.3389/fnmol.2024.1466125 (PMC11424537; doi:10.3389/fnmol.2024.1466125)
Supplement: Supplementary file 2 [file Table_2.xlsx]

## Sheet: Sheet1
		Caspase-1		TGR5		Vinculin		Caspase-1/Vinculin	TGR5/Vinculin				Caspase-1/Vinculin	TGR5/Vinculin
Sham(1)		18244.5		13275.2		18454.2		0.98864	0.719359			Sham(1)	0.98864	0.719359
SCI(1)		22627.2		10476.2		18364.8		1.2321	0.570454			Sham(2)	1.14388	1.00337
SCI_EODF(1)		10774.3		24404.4		18778.2		0.573767	1.29961			Sham(3)	0.752067	0.888162	Sham
Sham(2)		17933.8		15731		15678.1		1.14388	1.00337			Sham(4)	0.661448	0.917635
SCI(2)		21494.2		22299.7		18942.6		1.1347	1.17722			Sham(5)	1.19216	0.783532
SCI_EODF(2)		17887.7		24557.6		19546.6		0.91513	1.25636			Sham(6)	0.785333	0.773951
Sham(3)		14806.5		17485.9		19687.7		0.752067	0.888162			SCI(1)	1.2321	0.570454
SCI(3)		23227.4		11609.5		18848.6		1.23232	0.615936			SCI(2)	1.1347	1.17722
SCI_EODF(3)		20359		20569.2		19841.5		1.02608	1.03667			SCI(3)	1.23232	0.615936	SCI
Sham(4)		12740.3		17674.8		19261.2		0.661448	0.917635			SCI(4)	1.05948	0.30663
SCI(4)		21297.2		6163.76		20101.6		1.05948	0.30663			SCI(5)	1.48202	1.04728
SCI_EODF(4)		15490.1		17996		19266.2		0.804003	0.934069			SCI(6)	1.61116	0.930754
Sham(5)		14372.7		9446.25		12056		1.19216	0.783532			SCI_EODF(1)	0.573767	1.29961
SCI(5)		21509.5		15199.8		14513.6		1.48202	1.04728			SCI_EODF(2)	0.91513	1.25636
SCI_EODF(5)		17855		22196.4		17130.9		1.04226	1.29569			SCI_EODF(3)	1.02608	1.03667	SCI_EODF
Sham(6)		11426.2		11260.6		14549.5		0.785333	0.773951			SCI_EODF(4)	0.804003	0.934069
SCI(6)		22848.7		13199.5		14181.5		1.61116	0.930754			SCI_EODF(5)	1.04226	1.29569
SCI_EODF(6)		18023.2		23583.4		16445.5		1.09593	1.43403			SCI_EODF(6)	1.09593	1.43403
