# Supplementary material for: Every-other-day fasting inhibits pyroptosis while regulating bile acid metabolism and activating TGR5 signaling in spinal cord injury
Source: Front Mol Neurosci. 2024 Sep 12;17:1466125. doi: 10.3389/fnmol.2024.1466125 (PMC11424537; doi:10.3389/fnmol.2024.1466125)
Supplement: Supplementary file 3 [file Table_3.xlsx]

## Sheet: Sheet1
		GSDMD		GAPDH		GSDMD/GAPDH				GSDMD/GAPDH
Sham(1)		7345.96		9946.08		0.738578			Sham(1)	0.738578
SCI(1)		11613.7		10068.4		1.15348			Sham(2)	0.77526
SCI_EODF(1)		11604.3		10428.2		1.11278			Sham(3)	0.391821	Sham
Sham(2)		9081.13		11713.7		0.77526			Sham(4)	1.00508
SCI(2)		11345.7		10404.5		1.09046			Sham(5)	0.784985
SCI_EODF(2)		6865.43		11050.3		0.621291			Sham(6)	0.408936
Sham(3)		5058.67		12910.7		0.391821			SCI(1)	1.15348
SCI(3)		11624.7		13646.3		0.851858			SCI(2)	1.09046
SCI_EODF(3)		4464.72		11166.1		0.399845			SCI(3)	0.851858	SCI
Sham(4)		12752.4		12687.9		1.00508			SCI(4)	1.11799
SCI(4)		12308.3		11009.3		1.11799			SCI(5)	1.21719
SCI_EODF(4)		7743.26		7976.6		0.970747			SCI(6)	0.76477
Sham(5)		5286.84		6734.96		0.784985			SCI_EODF(1)	1.11278
SCI(5)		8239.18		6769.01		1.21719			SCI_EODF(2)	0.621291
SCI_EODF(5)		5313.89		6518.13		0.815247			SCI_EODF(3)	0.399845	SCI_EODF
Sham(6)		3141.89		7683.08		0.408936			SCI_EODF(4)	0.970747
SCI(6)		7005.84		9160.72		0.76477			SCI_EODF(5)	0.815247
SCI_EODF(6)		6743.26		13845.5		0.487036			SCI_EODF(6)	0.487036
