# Supplementary material for: Every-other-day fasting inhibits pyroptosis while regulating bile acid metabolism and activating TGR5 signaling in spinal cord injury
Source: Front Mol Neurosci. 2024 Sep 12;17:1466125. doi: 10.3389/fnmol.2024.1466125 (PMC11424537; doi:10.3389/fnmol.2024.1466125)
Supplement: Supplementary file 4 [file Table_4.xlsx]

## Sheet: Sheet1
Food intake
				Sham							SCI							SCI_EODF
	Day1	Day2	Day3	Day4	Day5	Day6	Day7	Day1	Day2	Day3	Day4	Day5	Day6	Day7	Day1	Day2	Day3	Day4	Day5	Day6	Day7
Week1	126	133	178	161.6	198	207	209	41	68	121	145.8	184	185	157	0	105	0	180.9	0	240	0
Week2	212	201	240	216	224	215	211	184	159	239	194	214	219	225	257	0	288	0	285	0	318
Week3	218	221.5	235	197	207	195	213	234	234	263	239	238	235	247	0	320	0	314	0	360	0
Week4	220	206	228	220	211	207	201	237	228	257	245	234	229	231	382	0	380	0	369	0	380
Weight
						Sham										SCI										SCI_EODF
Day0	285	284	286	285	280	270	295	274	282	279	270	293	302	293	271	275	293	290	274	284	278	277	279	275	270	280	277	287	280	275
Day1	263	267	268	269	235	251	270	280	257	261	263	254	254	241	258	246	246	260	255	259	240	264	257	243	248	242	239	233	238	235
Day7	291	291	293	296	242	260	284	300	261	283	288	270	279	255	264	263	265	258	269	270	214	249	245	243	243	236	223	210	228	221
Day14	320	325	329	344	283	296	322	344	327	336	330	300	314	292	307	298	302	300	311	308	253	283	299	289	287	284	256	239	279	260
Day21	337	366	377	400	311	329	362	378	369	371	394	351	334	347	362	340	348	334	368	357	244	275	296	275	279	273	250	235	288	256
Day28	383	384	420	435	331	348	396	413	406	409	439	383	384	377	401	373	370	355	400	396	310	324	360	341	336	329	299	271	360	326
Cylinder Rearing test
				Sham						SCI						SCI_EODF
Day0	52.2727	75	45.5555	47.9411	60	48.2352	57.5757	52.1052	56.25	71.7948	55.921	46.5686	47.9166	49.2125	53.5714	50	58.2089	56.3063
Day1	66.6666	28.5714	51.5957	50	20	40	0	0	4.54545	0	0	3.33333	0	0	0	0	0	15.3846
Day7	54.7619	47.3684	40	55.2631	44.2307	30	3.8461	3.8461	16.6666	0	0	0	13.0434	26.6666	11.5384	6.25	0	0
Day14	50	43.6363	47.1014	47.5409	41.5254	38.5542	2.9629	10.7142	0	1.2658	0	16.923	3.1645	30.9523	31.25	0	28.9473	15.6862
Day28	32.1428	56	46.0317	50.6756	54.0229	47.826	11.8243	13.3802	6.25	1.546	0	14.1304	6.0334	28.8043	28.2894	6.6666	32.6923	34.375
