# Supplementary material for: Every-other-day fasting inhibits pyroptosis while regulating bile acid metabolism and activating TGR5 signaling in spinal cord injury
Source: Front Mol Neurosci. 2024 Sep 12;17:1466125. doi: 10.3389/fnmol.2024.1466125 (PMC11424537; doi:10.3389/fnmol.2024.1466125)
Supplement: Supplementary file 5 [file Table_5.xlsx]

## Sheet: Sheet1
Standard1	Standard2	Standard average			concentration	OD	Correction		OD(Correction)	2.411	1.314	0.6505	0.353	0.1785	0.097	0.0415	0
2.475	2.519	2.497			1000	2.497	2.411		Concentration(pg/ml)	1000	500	250	125	62.5	31.25	15.625	0
1.413	1.387	1.4			500	1.4	1.314
0.729	0.744	0.7365			250	0.7365	0.6505
0.445	0.433	0.439			125	0.439	0.353
0.252	0.277	0.2645			62.5	0.2645	0.1785
0.177	0.189	0.183			31.25	0.183	0.097
0.119	0.136	0.1275			15.625	0.1275	0.0415
0.085	0.087	0.086			0	0.086	0
OD1	OD2	average	concentration
0.074	0.073	0.0735	25.934
0.078	0.077	0.0775	27.3543
0.093	0.098	0.0955	33.7562	Sham
0.089	0.087	0.088	31.0867
0.069	0.073	0.071	25.0467
0.114	0.104	0.109	38.5687
0.102	0.108	0.105	37.1418
0.134	0.148	0.141	50.0144	SCI
0.095	0.099	0.097	34.2905
0.104	0.106	0.105	37.1418
0.093	0.092	0.0925	32.688
0.087	0.079	0.083	29.3087
0.094	0.096	0.095	33.5781	SCO_EODF
0.077	0.077	0.077	27.1767
0.063	0.067	0.065	22.9186
