# Supplementary material for: Every-other-day fasting inhibits pyroptosis while regulating bile acid metabolism and activating TGR5 signaling in spinal cord injury
Source: Front Mol Neurosci. 2024 Sep 12;17:1466125. doi: 10.3389/fnmol.2024.1466125 (PMC11424537; doi:10.3389/fnmol.2024.1466125)
Supplement: Supplementary file 6 [file Table_6.xlsx]

## Sheet: Sheet1
Standard1	Standard2	Standard average			concentration	OD	Correction		OD(Correction)	2.416	1.6255	0.932	0.5045	0.2555	0.137	0
3.308	3.216	3.262			2000	3.262	3.181		Concentration(pg/ml)	1000	500	250	125	62.5	31.25	0
2.549	2.445	2.497			1000	2.497	2.416
1.783	1.63	1.7065			500	1.7065	1.6255
1.03	0.996	1.013			250	1.013	0.932
0.594	0.577	0.5855			125	0.5855	0.5045
0.335	0.338	0.3365			62.5	0.3365	0.2555
0.221	0.215	0.218			31.25	0.218	0.137
0.074	0.088	0.081			0	0.081	0
OD1	OD2	average	concentration
0.078	0.08	0.079	25.2495
0.077	0.08	0.0785	25.1732
0.083	0.076	0.0795	25.3258	Sham
0.091	0.095	0.093	27.4086
0.083	0.086	0.0845	26.0925
0.124	0.139	0.1315	33.5712
0.208	0.26	0.234	51.5875
0.36	0.37	0.365	78.0192	SCI
0.121	0.167	0.144	35.643
0.136	0.167	0.1515	36.9028
0.093	0.103	0.098	28.1903
0.087	0.114	0.1005	28.5832
0.114	0.128	0.121	31.8577	SCI_EODF
0.09	0.107	0.0985	28.2687
0.08	0.098	0.089	26.7872
